# Supplementary material for: Prognostic and diagnostic role of PSA immunohistochemistry: A tissue microarray study on 21,000 normal and cancerous tissues
Source: Oncotarget. 2019 Sep 10;10(52):5439–53. doi: 10.18632/oncotarget.27145 (PMC6739211; doi:10.18632/oncotarget.27145)
Supplement: Supplementary file 2 [file oncotarget-10-5439-s002.xlsx]

## Sheet: low conc. 1-800
	Supplementary Table 1: Association between PSA staining (staining intensity and presence of apical predominance at 1:800 antibody dilution) and prostate cancer phenotype in all cancers and the subsets of TMPRSS2: ERG fusion negative and -positive cancers
		All cancers													ERG negative cancers													ERG positive cancers
		Apical Predominance						Intensity							Apical Predominance						Intensity							Apical Predominance						Intensity
	Parameter	n	neg. (%)	absent (%)	present (%)	P		n	neg. (%)	weak (%)	mod. (%)	str. (%)	P		n	neg. (%)	absent (%)	present (%)	P		n	neg. (%)	weak (%)	mod. (%)	str. (%)	P		n	neg. (%)	absent (%)	present (%)	P		n	neg. (%)	weak (%)	mod. (%)	str. (%)	P
	All cancers	12942	0.2	33.78	66			12983	0.236	15.674	44.38	39.71			4643	0.2	34.4	65.4			4636	0.2	12.3	39.6	47.9			3633	0.1	31.1	68.8			3651	0.1	22.6	50.3	27
	Tumor stage					<0.0001							<0.0001						<0.0001							<0.0001						<0.0001							<0.0001
	pT2	8215	0.1	29.71	70.19			8238	0.1	10.79	42.43	46.69			3062	0.1	30.54	69.37			3074	0.1	8.39	37.28	54.23			2160	0.05	27.27	72.69			2168	0.05	16.74	50.51	32.7
	pT3a	2930	0.1	37.54	62.35			2937	0.1	19.31	49.17	31.43			960	0.21	39.17	60.63			961	0.21	14.98	44.54	40.27			978	0	34.76	65.24			982	0	26.99	52.85	20.16
	pT3b-pT4	1746	1.03	46.39	52.58			1755	1.03	32.48	45.41	21.08			586	1.02	46.59	52.39			588	1.02	27.72	43.54	27.72			472	0.85	41.31	57.84			478	0.84	39.54	44.14	15.48
	Gleason grade					<0.0001							<0.0001						<0.0001							<0.0001						<0.0001							<0.0001
	≤3+3	2439	0.08	24.89	75.03			2443	0.08	9.41	38.52	51.99			908	0.22	25.99	73.79			909	0.22	6.6	34.1	59.08			763	0	26.34	73.66			765	0	14.25	49.54	36.21
	3+4	6876	0.12	31.5	68.38			6894	0.12	12.94	45.02	41.92			2428	0.04	32.04	67.92			2434	0.04	9.49	39.15	51.31			2074	0.1	28.98	70.93			2083	0.1	20.98	51.27	27.65
	3+4 Tert.5	596	0.17	36.07	63.76			597	0.17	17.42	45.56	36.85			209	0.48	36.36	63.16			209	0.48	15.79	38.76	44.98			104	0	30.77	69.23			105	0	24.76	52.38	22.86
	4+3	1284	0.62	40.97	58.41			1289	0.62	22.19	48.1	29.09			508	0.79	43.11	56.1			512	0.78	18.55	44.14	36.52			356	0.56	37.92	61.52			357	0.56	31.93	51.54	15.97
	4+3 Tert.5	929	0	45.43	54.57			937	0	27.11	48.56	24.33			294	0	43.88	56.12			297	0	20.54	46.46	33			195	0	45.13	54.87			199	0	38.69	47.74	13.57
	≥4+4	735	1.5	55.92	42.59			738	1.49	35.37	44.58	18.56			272	1.1	55.15	43.75			273	1.1	31.87	46.15	20.88			131	0.76	53.44	45.8			132	0.76	43.94	37.88	17.42
	quantitative Gleason grade
	3+4 ≤5%	1757	0.08	24.89	75.03	<0.0001		1761	0.17	9.71	41.4	48.72	<0.0001		642	0	28.19	71.81	<0.0001		644	0	6.83	35.87	57.3	<0.0001		527	0	29.41	70.59	<0.0001		529	0	16.45	50.28	33.27	<0.0001
	3+4 6-10%	1721	0.17	29.25	70.57			1724	0.17	12.53	44.08	43.21			632	0.16	31.8	68.04			632	0.16	7.59	38.29	53.96			541	0.18	26.43	73.38			543	0.18	21.18	49.36	29.28
	3+4 11-20%	1535	0.17	30.74	69.09			1539	0	13.39	46.85	39.77			550	0	31.09	68.91			551	0	10.71	40.11	49.18			458	0	27.73	72.27			460	0	22.17	53.48	24.35
	3+4 21-30%	783	0	31.34	68.66			785	0	15.16	48.92	35.92			274	0	39.05	60.95			275	0	11.27	48	40.73			261	0	30.27	69.73			261	0	24.52	50.19	25.29
	3+4 31-49%	626	0	33.08	66.92			631	0	14.1	47.23	38.67			245	0	34.29	65.71			247	0	11.74	38.06	50.2			177	0	33.9	66.1			180	0	23.33	57.78	18.89
	4+3 50-60%	536	0	38.81	61.19			537	0	17.32	49.72	32.96			213	0	42.25	57.75			214	0	13.55	46.73	39.72			159	0	35.22	64.78			159	0	26.42	52.2	21.38
	4+3 61-80%	465	0.65	40.65	58.71			467	0.64	25.48	46.25	27.62			190	0.53	43.16	56.32			198	0.52	20.83	42.71	35.94			132	0	40.15	59.85			132	0	35.61	52.27	12.12
	4+3 >80%	124	1.61	38.71	59.68			126	1.59	23.81	42.06	32.54			57	1.75	33.33	64.91			58	1.72	27.59	32.76	37.93			31	3.23	35.48	61.29			32	3.13	40.63	37.5	18.75
	Lymph node metastasis					<0.0001							<0.0001						<0.0001							<0.0001						0.0665							<0.0001
	N0	7775	0.21	35.91	63.88			7805	0.2	15.81	46.59	37.4			2675	0.19	37.16	62.65			2689	0.19	12.24	42.92	44.66			2068	0.24	33.61	66.15			2078	0.24	24.54	50.77	24.45
	N+	969	1.14	47.78	51.08			973	1.13	33.61	45.02	20.25			278	1.8	53.6	44.6			279	1.79	33.33	41.94	22.94			234	0	40.6	59.4			237	0	38.82	45.15	16.03
	Preoperative PSA level (ng/ml)					<0.0001							<0.0001						<0.0001							<0.0001						0.0011							<0.0001
	<4	1512	0.33	32.21	67.46			1517	0.33	18.13	43.24	38.3			471	0.21	29.72	70.06			473	0.21	15.64	37.42	46.72			495	0.4	32.12	67.47			497	0.4	20.93	49.9	28.77
	4-10	7649	0.18	31.81	68.01			7674	0.18	14.09	43.97	41.76			2718	0.26	32.78	66.96			2728	0.26	10.67	38.86	50.22			2233	0.09	29.02	70.89			2245	0.09	20.8	50.33	28.78
	10-20	2740	0.18	36.39	63.43			2747	0.18	16.45	45.25	38.11			1039	0.1	37.44	62.46			1042	0.1	12.57	40.98	46.35			648	0	34.41	65.59			650	0	26	51.38	22.62
	>20	959	0.42	44.11	55.47			961	0.42	21.96	47.03	30.59			368	0.54	43.48	55.98			368	0.54	18.48	44.29	36.68			221	0.45	40.72	58.82			223	0.45	33.63	47.98	17.94
	Surgical margin					<0.0001							<0.0001						0.0006							<0.0001						0.6197							<0.0001
	negative	10271	0.19	32.92	66.89			10298	0.19	14.02	44.16	41.62			3681	0.22	33.03	66.75			3694	0.22	10.8	38.98	50			2841	0.11	31.05	68.85			2852	0.11	20.3	51.12	28.47
	positive	2625	0.34	37.1	62.55			2637	0.34	22.07	45.24	32.35			927	0.32	39.7	59.98			929	0.32	17.87	41.98	39.83			769	0.26	31.47	68.27			776	0.26	30.67	47.29	21.78
