# Supplementary material for: Prognostic and diagnostic role of PSA immunohistochemistry: A tissue microarray study on 21,000 normal and cancerous tissues
Source: Oncotarget. 2019 Sep 10;10(52):5439–53. doi: 10.18632/oncotarget.27145 (PMC6739211; doi:10.18632/oncotarget.27145)
Supplement: Supplementary file 3 [file oncotarget-10-5439-s003.xlsx]

## Sheet: hig conc. 1-100
	Supplementary Table 2: Association between PSA staining (staining intensity and presence of apical predominance at 1:100 antibody dilution) and prostate cancer phenotype in all cancers and the subsets of TMPRSS2: ERG fusion negative and -positive cancers
		All cancers													ERG negative cancers													ERG positive cancers
		Apical Predominance						Intensity							Apical Predominance						Intensity							Apical Predominance						Intensity
	Parameter	n	neg. (%)	absent (%)	present (%)	P		n	neg. (%)	weak (%)	mod. (%)	str. (%)	P		n	neg. (%)	absent (%)	present (%)	P		n	neg. (%)	weak (%)	mod. (%)	str. (%)	P		n	neg. (%)	absent (%)	present (%)	P		n	neg. (%)	weak (%)	mod. (%)	str. (%)	P
	All cancers	12644	0.071	10.764	89.165			12645	0.1	3.005	16.244	80.68			4497	0.089	9.5	90.4			4497	0.1	2.5	11.9	85.5			3602	0	11.993	88.007			3603	0	2.97	23.12	73.91
	Tumor stage					<0.0001							<0.0001						<0.0001							<0.0001						<0.0001							<0.0001
	pT2	8012	0.05	7.51	92.44			8013	0.05	1.78	11.64	86.52			2977	0.07	6.75	93.18			2977	0.07	1.51	8.63	89.79			2139	0	9.12	90.88			2140	0	2.01	17.9	80.09
	pT3a	2870	0.03	11.92	88.05			2870	0.03	2.75	20.45	76.76			934	0.11	9.53	90.36			934	0.11	2.25	12.74	84.9			971	0	12.67	87.33			971	0	2.78	27.7	69.52
	pT3b-pT4	1711	0.23	23.96	75.8			1711	0.23	9.12	30.63	60.02			574	0.17	23.69	76.13			574	0.17	7.84	27.87	64.11			477	0	23.27	76.73			477	0	7.76	36.9	55.35
	Gleason grade					<0.0001							<0.0001						<0.0001							<0.0001						<0.0001							<0.0001
	≤3+3	2405	0.04	5.65	94.3			2405	0.04	1.75	8.94	89.27			900	0	4.22	95.78			900	0	1.44	6	92.56			755	0	8.08	91.92			755	0	1.59	15.5	82.91
	3+4	6698	0.04	8.38	91.58			6699	0.04	1.57	14.41	83.98			2340	0.09	7.35	92.56			2340	0.09	1.37	9.91	88.63			2054	0	10.42	89.58			2055	0	2.04	21.27	76.69
	3+4 Tert.5	568	0	11.97	88.03			568	0	3.35	16.2	80.46			198	0	13.64	86.36			198	0	2.53	14.14	83.33			104	0	12.5	87.5			104	0	5.77	24.04	70.19
	4+3	1265	0.08	14.62	85.3			1265	0.08	4.19	22.69	73.04			498	0	13.25	86.75			498	0	3.61	16.87	79.52			364	0	19.23	80.77			364	0	3.85	35.99	60.16
	4+3 Tert.5	925	0	20	80			925	0	5.73	29.73	64.54			293	0	14.68	85.32			293	0	4.44	20.48	75.09			198	0	21.21	78.79			198	0	7.07	38.89	54.04
	≥4+4	698	0.57	31.81	67.62			698	0.57	14.9	30.66	53.87			266	0.75	30.45	68.8			266	0.75	11.28	29.7	58.27			124	0	25.81	74.19			124	0	13.71	37.1	49.19
	quantitative Gleason grade
	3+4 ≤5%	1683	0.06	7.49	92.45			1684	0.06	1.19	10.63	88.12			597	0	6.03	93.97			597	0	1.17	7.2	91.62			516	0	9.88	90.12			517	0	1.35	16.83	81.82
	3+4 6-10%	1671	0	6.7	93.3			1671	0	1.44	12.03	86.54			602	0	4.32	95.68			602	0	1	5.65	93.36			542	0	8.3	91.7			542	0	1.85	18.82	79.34
	3+4 11-20%	1512	0.07	8.47	91.47			1512	0.07	1.65	15.81	82.47			549	0.18	8.38	91.44			549	0.18	1.28	12.57	85.97			441	0	10.2	89.8			441	0	2.27	24.94	72.79
	3+4 21-30%	764	0	9.95	90.05			764	0	1.44	19.63	78.93			264	0	10.23	89.77			264	0	1.14	14.02	84.85			265	0	13.58	86.42			265	0	2.64	26.79	70.57
	3+4 31-49%	625	0	11.2	88.8			625	0	1.92	18.08	80			241	0	10.79	89.21			241	0	2.07	12.45	85.48			182	0	15.93	84.07			182	0	2.75	27.47	69.78
	4+3 50-60%	538	0	12.08	87.92			538	0	2.97	18.77	78.25			209	0	10.05	89.95			209	0	1.91	11.96	86.12			165	0	17.58	82.42			165	0	3.03	30.91	66.06
	4+3 61-80%	457	0.22	17.51	82.28			457	0.22	4.6	28.01	67.18			189	0	16.4	83.6			189	0	4.76	22.75	72.49			132	0	20.45	79.55			132	0	2.27	42.42	55.3
	4+3 >80%	115	0	14.78	85.22			115	0	3.48	21.74	74.78			53	0	11.32	88.68			53	0	3.77	16.98	79.25			30	0	30	70			30	0	6.67	40	53.33
	Lymph node metastasis					<0.0001							<0.0001						<0.0001							<0.0001						<0.0001							0.0001
	N0	7603	0.05	11.01	88.94			7604	0.05	2.85	17.11	79.98			2608	0.08	9.59	90.34			2608	0.08	1.92	12.92	85.08			2058	0	12.68	87.32			2059	0	3.79	24.72	71.49
	N+	937	0.21	26.04	73.75			937	0.21	10.03	31.7	58.06			273	0.37	31.5	68.13			273	0.37	12.09	30.04	57.51			230	0	22.61	77.39			230	0	4.78	37.39	57.83
	Preoperative PSA level (ng/ml)					<0.0001							<0.0001						0.0047							<0.0001						<0.0001							<0.0001
	<4	1487	0.13	13.18	86.68			1488	0.13	5.51	17.2	77.15			464	0	9.91	90.09			464	0	4.96	13.58	81.47			482	0	12.24	87.76			483	0	3.93	21.12	74.95
	4-10	7468	0.07	9.04	90.89			7468	0.07	2.33	14.84	82.77			2634	0.11	8.35	91.53			2634	0.11	1.86	10.67	87.36			2238	0	10.28	89.72			2238	0	2.32	21.81	75.87
	10-20	2680	0.04	12.54	87.43			2680	0.04	3.17	17.65	79.14			1013	0	10.46	89.54			1013	0	2.37	12.54	85.09			640	0	15.31	84.69			640	0	3.91	25.47	70.63
	>20	929	0.11	15.39	84.5			929	0.11	4.09	21.74	74.06			363	0.28	14.6	85.12			363	0.28	4.13	17.63	77.96			214	0	19.16	80.84			214	0	5.14	34.58	60.28
	Surgical margin					<0.0001							<0.0001						<0.0001							<0.0001						0.0265							<0.0001
	negative	10006	0.06	9.61	90.33			10007	0.06	2.55	14.7	82.69			3563	0.06	8.03	91.92			3563	0.06	2.1	10.19	87.65			2818	0	11.32	88.68			2819	0	2.59	21.57	75.84
	positive	2591	0.12	15.13	84.75			2591	0.12	4.75	22.12	73.02			922	0.22	15.18	84.6			922	0.22	3.9	18.76	77.11			769	0	14.3	85.7			769	0	4.42	28.61	66.97
